# Supplementary material for: Synthetic rescue of Xeroderma Pigmentosum C phenotype via PIK3C3 downregulation
Source: Cell Death Dis. 2024 Nov 19;15(11):847. doi: 10.1038/s41419-024-07186-4 (PMC11577109; doi:10.1038/s41419-024-07186-4)
Supplement: Supplementary file 1 — Supplementary Table 1 [file 41419_2024_7186_MOESM1_ESM.xlsx]

## Sheet: Sheet1
Target Protein	Supplier	Dilution	Cat #
AKT	Cell Signaling Technology	1/2000	4691
p-AKT Ser473	Cell Signaling Technology	1/2000	4060
UVRAG	Cell Signaling Technology	1/1000	13115
Yap	Santa Cruz	1/1000	Sc-271134
PIK3C3	Sigma	1/1000	HPA040718
LATS1	Sigma	1/1000	HPA031804
GAPDH	Santa Cruz	1/5000	sc-47724
XPC	Santa Cruz	1/500	Sc-74410
